# Supplementary material for: Reversible tuning of membrane sterol levels by cyclodextrin in a dialysis setting
Source: Biophys J. 2025 Mar 25;124(9):1433–45. doi: 10.1016/j.bpj.2025.03.020 (PMC12256852; doi:10.1016/j.bpj.2025.03.020)
Supplement: Data S1. Supplementary datasheet [file mmc2.xlsx]

## Sheet: Fig2D
One phase association equation
Y=Y0 + (Plateau-Y0)*(1-exp(-K*x))
X [min] and Y [mol%]
Lipid environment	100 mol% POPC
One-phase association
Best-fit values
Y0	= 0,000
Plateau	48.73
K	0.006532
Tau	153.1
Half-time	106.1
Span	48.73
95% CI (profile likelihood)
Plateau	42,11 to 59,67
K	0,004530 to 0,008837
Tau	113,2 to 220,7
Half-time	78,44 to 153,0
Goodness of Fit
Degrees of Freedom	6
R squared	0.9892
Sum of Squares	16.53
Sy.x	1.66
Constraints
Y0	Y0 = 0
K	K > 0
Number of points
# of X values	8
# Y values analyzed	8

## Sheet: FigS1F
polynomial model equations
Y=B0 + B1*X + B2*X^2 + B3*X^3 + B4*X^4
X [mol%] and Y [C-Laurdan GP]
Lipid environment	100 mol% POPC
Fourth order polynomial
Best-fit values
B0	-0.1554
B1	0.006397
B2	0.0005677
B3	-1.537e-05
B4	1.121e-07
95% CI (profile likelihood)
B0	-0,1678 to -0,1429
B1	0,002416 to 0,01038
B2	0,0002387 to 0,0008967
B3	-2,443e-005 to -6,315e-006
B4	3,432e-008 to 1,899e-007
Goodness of Fit
Degrees of Freedom	36
R squared	0.9931
Sum of Squares	0.01141
Sy.x	0.0178
Number of points
# of X values	77
# Y values analyzed	41

## Sheet: FigS1G
one phase association equation
Y=Y0 + (Plateau-Y0)*(1-exp(-K*x))
X [min] and Y [mol%]
Lipid environment	100 mol% POPC
	100 mol% POPC
One-phase association
Best-fit values
Y0	= 0,000
Plateau	56.26
K	0.005053
Tau	197.9
Half-time	137.2
Span	56.26
95% CI (profile likelihood)
Plateau	53,71 to 58,83
K	0,004518 to 0,005677
Tau	176,2 to 221,4
Half-time	122,1 to 153,4
Goodness of Fit
Degrees of Freedom	28
R squared	0.9737
Sum of Squares	266.5
Sy.x	3.085
Constraints
Y0	Y0 = 0
K	K > 0
Number of points
# of X values	30
# Y values analyzed	30
initial rate
k0=0.2844±0.0167

## Sheet: FigS2E
polynomial model equations
Y=B0 + B1*X + B2*X^2 + B3*X^3
X [mol%] and Y [C-Laurdan GP]
Lipid environment	50 mol% POPC 50 mol% DOPC
Third order polynomial (cubic)	50mol% POPC 50mol% DOPC
Best-fit values
B0	-0.2261
B1	0.009024
B2	0.0001034
B3	-1.505e-06
95% CI (profile likelihood)
B0	-0,2528 to -0,1995
B1	0,004761 to 0,01329
B2	-7,029e-005 to 0,0002771
B3	-3,424e-006 to 4,144e-007
Goodness of Fit
Degrees of Freedom	23
R squared	0.9862
Sum of Squares	0.01523
Sy.x	0.02574
Number of points
# of X values	27
# Y values analyzed	27

## Sheet: FigS2F
one phase association equation
Y=Y0 + (Plateau-Y0)*(1-exp(-K*x))
X [min] and Y [mol%]
Lipid environment	50 mol% POPC 50 mol% DOPC
One-phase association
Best-fit values
Y0	= 0,000
Plateau	53.92
K	0.007163
Tau	139.6
Half-time	96.77
Span	53.92
95% CI (profile likelihood)
Plateau	45,95 to 67,79
K	0,004669 to 0,01014
Tau	98,61 to 214,2
Half-time	68,35 to 148,4
Goodness of Fit
Degrees of Freedom	6
R squared	0.984
Sum of Squares	33.86
Sy.x	2.376
Constraints
Y0	Y0 = 0
K	K > 0
Number of points
# of X values	8
# Y values analyzed	8

## Sheet: FigS2G
one phase association equation
Y=Y0 + (Plateau-Y0)*(1-exp(-K*x))
X [min] and Y [mol%]
Lipid environment	50 mol% POPC 50 mol% DOPC
One-phase association
Best-fit values
Y0	= 0,000
Plateau	58.46
K	0.006151
Tau	162.6
Half-time	112.7
Span	58.46
95% CI (profile likelihood)
Plateau	55,55 to 61,42
K	0,005411 to 0,007038
Tau	142,1 to 184,8
Half-time	98,48 to 128,1
Goodness of Fit
Degrees of Freedom	28
R squared	0.9678
Sum of Squares	371.9
Sy.x	3.645
Constraints
Y0	Y0 = 0
K	K > 0
Number of points
# of X values	30
# Y values analyzed	30
initial rate
k0=0.3595 ±0.0242

## Sheet: Fig3A
One phase association equation
Y=Y0 + (Plateau-Y0)*(1-exp(-K*x))
X [min] and Y [C-Laurdan GP]
Lipid environment	100 mol% POPC
One-phase association
Best-fit values	RT	4°C	55°C
Y0*	= -0,1500	= -0,1500	= -0,1500	*contstrained
Plateau*	= 0,3400	= 0,3400	= 0,3400	*constrained
K	0.00529	0.002084	0.008678
Tau	189	479.9	115.2
Half-time	131	332.6	79.87
Span	= 0,4900	= 0,4900	= 0,4900
95% CI (profile likelihood)
Plateau	0,004842 to 0,005775	0,001792 to 0,002395	0,007811 to 0,009652
K	173,2 to 206,5	417,5 to 557,9	103,6 to 128,0
Tau	120,0 to 143,2	289,4 to 386,7	71,82 to 88,74
Half-time
Goodness of Fit	7	7	7
Degrees of Freedom	0.9894	0.9596	0.9853
R squared	0.001511	0.002229	0.002334
Sum of Squares	0.01469	0.01784	0.01826
Sy.x
Constraints	Y0 = -0,15	Y0 = -0,15	Y0 = -0,15
Y0	Plateau = 0,34	Plateau = 0,34	Plateau = 0,34
K	K > 0	K > 0	K > 0
Number of points
# of X values	8	8	8
# Y values analyzed	8	8	8
condition	initial rate	SEM
k0 of RT	0.001798	0.0000674
k0 of 4°C	0.001021	0.0000627
k0 of 55°C	0.002950	0.0001315

## Sheet: FigS3A
Simple linear regression	Y=a*X
X [mol%] and Y [1000 counts per second]
Lipid environment	100 mol% POPC
DHE emission at	394 nm
Best-fit values
Slope	103348
Y-intercept	0
X-intercept	0
1/slope	9.676e-06
Std. Error
Slope	1341
Y-intercept
95% Confidence Intervals
Slope	100550 to 106146
Y-intercept	0,000 to 0,000
X-intercept	-0,2506 to 0,2441
Goodness of Fit
Sy.x	34540
Is slope significantly non-zero?
F	5936
DFn, DFd	1, 20
P value	<0,0001
Deviation from zero?	Significant
Equation	Y = 103348*X
Data
Number of X values	21
Maximum number of Y replicates	3
Total number of values	21
Number of missing values	0
